# Supplementary material for: Whole Genome Sequencing in the Evaluation of Fetal Structural Anomalies: A Parallel Test with Chromosomal Microarray Plus Whole Exome Sequencing
Source: Genes (Basel). 2021 Mar 6;12(3):376. doi: 10.3390/genes12030376 (PMC7999180; doi:10.3390/genes12030376)
Supplement: Supplementary file 1 [file genes-12-00376-s001.zip]

Archive with 6 entries (5 files):
- Suppl/
- Suppl/Table S1.xlsx
- Suppl/Table S2.xlsx
- Suppl/Table S3.xlsx
- Suppl/Table S4.xlsx
- Suppl/Table S5.xlsx
